# Supplementary material for: Characterization of Spontaneous Melanization by Fluorescence Spectroscopy: A Basis for Analytical Application to Biological Substrates
Source: Biology (Basel). 2023 Mar 11;12(3):433. doi: 10.3390/biology12030433 (PMC10044826; doi:10.3390/biology12030433)
Supplement: Supplementary file 1 [file biology-12-00433-s001.zip]

Archive with 1 entries (1 files):
- biology-2267077-supplementary.pdf
